# Supplementary material for: Muscle Fibers, Free Amino Acids, and Enhanced Mitochondrial Function Explain the Unique Meat Quality of Tibetan Pigs
Source: Foods. 2025 Oct 22;14(21):3591. doi: 10.3390/foods14213591 (PMC12610663; doi:10.3390/foods14213591)
Supplement: Supplementary file 1 [file foods-14-03591-s001.zip]

Archive with 1 entries (1 files):
- foods-3918001-supplementary.pdf
